# Supplementary material for: A Label-Free Liquid Chromatography–Tandem Mass Spectrometry Method for the Quantitative Analysis of Exosome Pharmacokinetics In Vivo
Source: Pharmaceutics. 2025 May 27;17(6):699. doi: 10.3390/pharmaceutics17060699 (PMC12195665; doi:10.3390/pharmaceutics17060699)
Supplement: Supplementary file 1 [file pharmaceutics-17-00699-s001.zip]

Archive with 1 entries (1 files):
- pharmaceutics-3629959-supplementary.pdf
